# Supplementary material for: Robust single-cell DNA methylome profiling with snmC-seq2
Source: Nat Commun. 2018 Sep 20;9:3824. doi: 10.1038/s41467-018-06355-2 (PMC6147798; doi:10.1038/s41467-018-06355-2)
Supplement: Supplementary file 3 — Supplementary Software 1 [file 41467_2018_6355_MOESM3_ESM.zip]

Archive with 38 entries (35 files):
- Tecan_Evo_scripts.M/
- Tecan_Evo_scripts.M/15ul_Conversion_Buffer.exd
- __MACOSX/
- __MACOSX/Tecan_Evo_scripts.M/
- __MACOSX/Tecan_Evo_scripts.M/._15ul_Conversion_Buffer.exd
- Tecan_Evo_scripts.M/5ul_PCR_Primer.exd
- __MACOSX/Tecan_Evo_scripts.M/._5ul_PCR_Primer.exd
- Tecan_Evo_scripts.M/BP_Add_Beads_And_Combine_96well.exd
- __MACOSX/Tecan_Evo_scripts.M/._BP_Add_Beads_And_Combine_96well.exd
- Tecan_Evo_scripts.M/10ul_Pre_Adaptase_Transfer.exd
- __MACOSX/Tecan_Evo_scripts.M/._10ul_Pre_Adaptase_Transfer.exd
- Tecan_Evo_scripts.M/50ul_Desulphonation_Buffer.exd
- __MACOSX/Tecan_Evo_scripts.M/._50ul_Desulphonation_Buffer.exd
- Tecan_Evo_scripts.M/BP_384well_To_96well.exd
- __MACOSX/Tecan_Evo_scripts.M/._BP_384well_To_96well.exd
- Tecan_Evo_scripts.M/BP_Transfer_Lib_384well_T_96well.exd
- __MACOSX/Tecan_Evo_scripts.M/._BP_Transfer_Lib_384well_T_96well.exd
- Tecan_Evo_scripts.M/80ul_M_Binding_Buffer.exd
- __MACOSX/Tecan_Evo_scripts.M/._80ul_M_Binding_Buffer.exd
- Tecan_Evo_scripts.M/5ul_Random_Priming_MM.exd
- __MACOSX/Tecan_Evo_scripts.M/._5ul_Random_Priming_MM.exd
- Tecan_Evo_scripts.M/17ul_Conversion_Rxn_To_Binding_Buffer.exd
- __MACOSX/Tecan_Evo_scripts.M/._17ul_Conversion_Rxn_To_Binding_Buffer.exd
- Tecan_Evo_scripts.M/BP_2Plate_150ul_EtOH_Wash.exd
- __MACOSX/Tecan_Evo_scripts.M/._BP_2Plate_150ul_EtOH_Wash.exd
- Tecan_Evo_scripts.M/2ul_Digestion_Buffer.exd
- __MACOSX/Tecan_Evo_scripts.M/._2ul_Digestion_Buffer.exd
- Tecan_Evo_scripts.M/100ul_M_Wash_Buffer.exd
- __MACOSX/Tecan_Evo_scripts.M/._100ul_M_Wash_Buffer.exd
- Tecan_Evo_scripts.M/1ul_Exo_rSap_MM.exd
- __MACOSX/Tecan_Evo_scripts.M/._1ul_Exo_rSap_MM.exd
- Tecan_Evo_scripts.M/7ul_M_Elution_Buffer.exd
- __MACOSX/Tecan_Evo_scripts.M/._7ul_M_Elution_Buffer.exd
- Tecan_Evo_scripts.M/BP_1Plate_150ul_EtOH_Wash.exd
- __MACOSX/Tecan_Evo_scripts.M/._BP_1Plate_150ul_EtOH_Wash.exd
- Tecan_Evo_scripts.M/BP_Add_To_Clean_96well.exd
- __MACOSX/Tecan_Evo_scripts.M/._BP_Add_To_Clean_96well.exd
- __MACOSX/._Tecan_Evo_scripts.M
